# Supplementary material for: New genus and two new species of Hyaliodini from the Philippines (Miridae, Deraeocorinae)
Source: Zookeys. 2018 Nov 15;(796):131–46. doi: 10.3897/zookeys.796.21353 (PMC6250793; doi:10.3897/zookeys.796.21353)
Supplement: XML Treatment for Philicoris mayon [file zookeys.796.21353-treatment2.xml]

<!DOCTYPE tp:taxon-treatment
  PUBLIC "-//TaxonX//DTD Taxonomic Treatment Publishing DTD v0 20100105//EN" "tax-treatment-NSO.dtd">
<tp:taxon-treatment xmlns:tp="http://www.plazi.org/taxpub"><tp:treatment-meta><kwd-group><label>Taxon classification</label><kwd><named-content xmlns:xlink="http://www.w3.org/1999/xlink" content-type="kingdom">Animalia</named-content></kwd><kwd><named-content xmlns:xlink="http://www.w3.org/1999/xlink" content-type="order">Hemiptera</named-content></kwd><kwd><named-content xmlns:xlink="http://www.w3.org/1999/xlink" content-type="family">Miridae</named-content></kwd></kwd-group><mixed-citation publication-type="journal"><person-group><name><surname>Menard</surname><given-names>Katrina L.</given-names></name><name><surname>Siler</surname><given-names>Cameron D.</given-names></name></person-group><article-title>New genus and two new species of <tp:taxon-name><tp:taxon-name-part taxon-name-part-type="tribe">Hyaliodini</tp:taxon-name-part></tp:taxon-name> from the Philippines (<tp:taxon-name><tp:taxon-name-part taxon-name-part-type="family">Miridae</tp:taxon-name-part></tp:taxon-name>, <tp:taxon-name><tp:taxon-name-part taxon-name-part-type="subfamily">Deraeocorinae</tp:taxon-name-part></tp:taxon-name>)</article-title><source>Zookeys</source><day>15</day><month>11</month><year>2018</year><volume>2018</volume><issue>796</issue><fpage>131</fpage><lpage>146</lpage><pub-id pub-id-type="doi">10.3897/zookeys.796.21353</pub-id></mixed-citation></tp:treatment-meta><tp:nomenclature><tp:taxon-name>
            <tp:taxon-name-part taxon-name-part-type="genus" reg="Philicoris">Philicoris</tp:taxon-name-part>
            <tp:taxon-name-part taxon-name-part-type="species" reg="mayon">mayon</tp:taxon-name-part>
            <object-id xmlns:xlink="http://www.w3.org/1999/xlink" content-type="zoobank" xlink:type="simple">http://zoobank.org/C830548D-70EE-4749-902B-CC8F3D0DCA92</object-id>
          </tp:taxon-name><tp:taxon-status xmlns:xlink="http://www.w3.org/1999/xlink" xlink:type="simple">sp. n.</tp:taxon-status><xref ref-type="fig" rid="F2">Figs 2</xref><xref ref-type="fig" rid="F3">, 3</xref><xref ref-type="fig" rid="F4">, 4</xref><!--PageBreak--></tp:nomenclature><tp:treatment-sec sec-type="Holotype" id="SECID0ETKAE"><title>Holotype.</title><p>Adult male (<named-content xmlns:xlink="http://www.w3.org/1999/xlink" content-type="dwc:institutional_code" xlink:type="simple">OMNH</named-content> 7804) collected by K. Menard during daytime surveys on 04 March 2016, on the foothills of Mt. Mayon, Sitio Nagsipit, Barangay Mariroc, Municipality of Tabaco, Albay Province, Luzon Island, Philippines (<named-content xmlns:xlink="http://www.w3.org/1999/xlink" content-type="dwc:verbatimCoordinates" xlink:type="simple"><named-content content-type="geo-json" specific-use="{&#34;type&#34;:&#34;Point&#34;,&#34;coordinates&#34;:[123.687000,13.305600]}" id="NCID0EBLAE" xlink:type="simple">13.3056'N, 123.687'E</named-content></named-content>; datum = WGS84; 399 m elevation).</p></tp:treatment-sec><tp:treatment-sec sec-type="Paratypes" id="SECID0EGLAE"><title>Paratypes.</title><p>One adult male (<named-content xmlns:xlink="http://www.w3.org/1999/xlink" content-type="dwc:institutional_code" xlink:type="simple">OMNH</named-content> 7803) and one female (<named-content xmlns:xlink="http://www.w3.org/1999/xlink" content-type="dwc:institutional_code" xlink:type="simple">OMNH</named-content> 7805), collected during daytime surveys on 11 March 2016, on the foothills of Mt. Mayon, Sitio Nagsipit, Barangay Mariroc, Municipality of Tabaco, Albay Province, Luzon Island, Philippines (<named-content xmlns:xlink="http://www.w3.org/1999/xlink" content-type="dwc:verbatimCoordinates" xlink:type="simple"><named-content content-type="geo-json" specific-use="{&#34;type&#34;:&#34;Point&#34;,&#34;coordinates&#34;:[123.689600,13.305630]}" id="NCID0EZLAE" xlink:type="simple">13.30563'N, 123.6896'E</named-content></named-content>; datum = WGS84; 382 m elevation).</p></tp:treatment-sec><tp:treatment-sec sec-type="diagnosis" id="SECID0E5LAE"><title>Diagnosis.</title><p>Distinguished from its congener by the following combination of characters: (1) reddish orange coloration on lateral margins of hemelytron and legs; (2) extensive and defined rows of punctuation; (3) interocular distance relatively narrow; and (4) endosomal spicules weakly sclerotized.</p></tp:treatment-sec><tp:treatment-sec sec-type="description" id="SECID0EDMAE"><title>Description.</title><p><bold><italic>Male.</italic> Coloration.</bold><italic>Head</italic>: light yellowish brown, clypeus and labrum dark brown; labium yellow basally and dark brown apically; first antennal segment light orange-brown with dark brown apices, second antennal segment yellow transitioning to reddish brown then dark brown at distal apex, third antennal segment white basally, dark brown distally, fourth segment completely dark brown. <italic>Thorax</italic>: light yellowish brown, punctures orange-brown, collar lighter yellow, margins of calli more orange, mesoscutellum and scutellum light yellowish brown as pronotum, lateral sclerites of thorax same coloration as pronotum or darker brown, scent gland with same coloration as lateral sclerites, coxae and trochanters light orange-brown, femora light yellowish brown with two orange-red stripes on preapical distal margins, tibiae orange basally and light yellowish brown distally, tarsomeres light yellow. <italic>Hemelytra</italic>: <!--PageBreak-->light yellowish brown with orange tinge, orange tinge most predominant along emboliar margins and cuneus, clavus darker orange-brown to dark brown, corium darker yellowish brown, membrane pale brown with orange veins. <italic>Abdomen</italic>: orange-brown. <bold>Surface and vestiture</bold>: <italic>Head</italic>: smooth and shiny, clothed with dense simple setae, antennal segments covered with simple setae of uniform length. <italic>Thorax</italic>: collar and calli smooth, remaining surface of pronotum punctate, covered with dense simple setae, <!--PageBreak--><!--PageBreak-->scutellum and lateral sclerites of thorax with simple setae. <italic>Hemelytra</italic>: simple setae covering hemelytral surface, hemelytra surface shiny with dense punctuation in regular rows on clavus, and corium, dorsal surface of emboliar margins and cuneus smooth. <italic>Abdomen</italic>: clothed with simple setae. <bold>Structure</bold>: <italic>Head</italic>: wider than high, clypeus not visible in dorsal view, frons convex, vertex flat, declining posteriorly towards anterior pronotal margin, eyes relatively large, taking up most of head in lateral view, dorsal surface confluent with vertex, posterior margin removed from anterior margin of pronotum, interocular width narrower than width of single eye, first antennal segment length wider than interocular distance, less than half length of second segment, second antennal segment longest, apically narrower than first segment, distally widening to width equivalent to first, antennal segments three and four half width of antennal segment one, individually nearly equidistant in length to segment one; apex of labium extending to metacoxae. <italic>Thorax</italic>: pronotal collar narrow and rounded, dorsal surface of pronotum convexly rounded, anterior and posterior portions of pronotum not demarcated, pronotum trapezoidal with nearly straight lateral margins, calli fused into single weakly protruding plate surrounded by well-defined rows of punctures, posterior margin of pronotum straight, mesoscutum mostly hidden or not visible, scutel<!--PageBreak-->lum tumid, metathoracic scent gland relatively large, taking up greater than half area of metathoracic sclerite (Fig. <xref ref-type="fig" rid="F3">3A</xref>), pretarsal claws with basal tooth, parallel hair-like parempodia, pulvilli absent (Fig. <xref ref-type="fig" rid="F3">3B</xref>). <italic>Hemelytra</italic>: weakly transversely rounded, lateral margins convex with relatively wide embolium, cuneus longer than wide, bent ventrally at fracture, membrane with two visible veins forming two cells, larger cell length greater than one half total length of membrane. <italic>Abdomen</italic>: shorter than half total body length, relatively narrow, width tapering to gonophore. <italic>Genitalia</italic>: Endosoma primarily membranous with two weakly sclerotized spicules and preapical secondary gonopore surrounded by several membranous apical lobes (Fig. <xref ref-type="fig" rid="F4">4A</xref>), phallotheca thin and simple, left paramere tall and scythe-shaped with basal spine projecting perpendicularly to base and apex with round “hook” (Fig. <xref ref-type="fig" rid="F4">4C</xref>), right paramere small, leaf-shaped with apex pointed (Fig. <xref ref-type="fig" rid="F4">4B</xref>).</p><p><bold><italic>Female.</italic></bold> Similar to males in coloration, surface and vestiture. Pronotum wider in females, interocular distance greater. Genitalia not dissected.</p></tp:treatment-sec><tp:treatment-sec sec-type="description" id="SECID0EOOAE"><title>Measurements (in mm for male/female).</title><p>male/female: tylus-cuneus length 2.50–2.70/2.80, hemelytron width 2.0–2.20/2.10, head width 0.85–0.90/0.85, interocular distance 0.28–0.30/0.35, pronotum length 0.75–0.80/0.75, pronotum width 1.50–1.55/1.75, antennal segment I length 0.60/0.65, antennal segment II length 1.50–1.55/1.55.</p></tp:treatment-sec><tp:treatment-sec sec-type="etymology" id="SECID0ETOAE"><title>Etymology.</title><p>Named for Mt. Mayon, the type locality. Noun in apposition.</p></tp:treatment-sec><tp:treatment-sec sec-type="host" id="SECID0EYOAE"><title>Hosts.</title><p>Unknown.</p></tp:treatment-sec><tp:treatment-sec sec-type="distribution" id="SECID0E4OAE"><title>Distribution.</title><p>Luzon Island, Philippines.</p></tp:treatment-sec><tp:treatment-sec sec-type="discussion" id="SECID0ECPAE"><title>Discussion.</title><p>This species was found on an unidentified prostrate plant in a relatively agricultural area of Mt. Mayon, around banana and palm farms. Its coloration is unique and roughly matches the pinkish red flowers of the plant it was found on.</p></tp:treatment-sec><tp:treatment-sec><!--Section generated to contain objects referenced in tp:taxon-treatment.--><fig id="F2" position="float" orientation="portrait"><label>Figure 2.</label><caption><p>Dorsal habitus images of <italic><tp:taxon-name><tp:taxon-name-part taxon-name-part-type="genus" reg="Philicoris">Philicoris</tp:taxon-name-part><tp:taxon-name-part taxon-name-part-type="species" reg="mayon">mayon</tp:taxon-name-part></tp:taxon-name></italic> sp. n. (<bold>A</bold> male <named-content xmlns:xlink="http://www.w3.org/1999/xlink" content-type="dwc:institutional_code" xlink:type="simple">OMNH</named-content> 66500; <bold>B</bold> female <named-content xmlns:xlink="http://www.w3.org/1999/xlink" content-type="dwc:institutional_code" xlink:type="simple">OMNH</named-content> 66501) and <italic><tp:taxon-name><tp:taxon-name-part taxon-name-part-type="genus" reg="Philicoris">Philicoris</tp:taxon-name-part><tp:taxon-name-part taxon-name-part-type="species" reg="palali">palali</tp:taxon-name-part></tp:taxon-name></italic> sp. n. (<bold>C</bold> male <named-content xmlns:xlink="http://www.w3.org/1999/xlink" content-type="dwc:institutional_code" xlink:type="simple">OMNH</named-content> 7804; <bold>D</bold> female <named-content xmlns:xlink="http://www.w3.org/1999/xlink" content-type="dwc:institutional_code" xlink:type="simple">OMNH</named-content> 7805).</p></caption><graphic xmlns:xlink="http://www.w3.org/1999/xlink" xlink:href="zookeys-796-131-g002.jpg" position="float" orientation="portrait" xlink:type="simple" id="oo_242607.jpg"/></fig><fig id="F3" position="float" orientation="portrait"><label>Figure 3.</label><caption><p>Scanning Electron Micrographs of <italic><tp:taxon-name><tp:taxon-name-part taxon-name-part-type="genus" reg="Philicoris">Philicoris</tp:taxon-name-part><tp:taxon-name-part taxon-name-part-type="species" reg="mayon">mayon</tp:taxon-name-part></tp:taxon-name></italic> sp. n. visualizing the <bold>A</bold> scent gland evaporative area, and <bold>B</bold> the pretarsus.</p></caption><graphic xmlns:xlink="http://www.w3.org/1999/xlink" xlink:href="zookeys-796-131-g003.jpg" position="float" orientation="portrait" xlink:type="simple" id="oo_242608.jpg"/></fig><fig id="F4" position="float" orientation="portrait"><label>Figure 4.</label><caption><p>Male genitalia of <italic><tp:taxon-name><tp:taxon-name-part taxon-name-part-type="genus" reg="Philicoris">Philicoris</tp:taxon-name-part><tp:taxon-name-part taxon-name-part-type="species" reg="mayon">mayon</tp:taxon-name-part></tp:taxon-name></italic> sp. n. showing <bold>A</bold> endosoma <bold>B</bold> right paramere, and <bold>C</bold> left paramere. Images taken at 100× using a compound light microscope.</p></caption><graphic xmlns:xlink="http://www.w3.org/1999/xlink" xlink:href="zookeys-796-131-g004.jpg" position="float" orientation="portrait" xlink:type="simple" id="oo_242609.jpg"/></fig></tp:treatment-sec></tp:taxon-treatment>
